# Supplementary material for: Variational Deep Alliance: A Generative Auto-Encoding Approach to Longitudinal Data Analysis
Source: Entropy (Basel). 2026 Jan 18;28(1):113. doi: 10.3390/e28010113 (PMC12840063; doi:10.3390/e28010113)
Supplement: Supplementary file 1 [file entropy-28-00113-s001.zip]

Archive with 1 entries (1 files):
- entropy-4063623-supplementary.pdf
